# Supplementary material for: Transcriptome Analysis Reveals Genes and Pathways Associated with Salt Tolerance during Seed Germination in Suaeda liaotungensis
Source: Int J Mol Sci. 2022 Oct 13;23(20):12229. doi: 10.3390/ijms232012229 (PMC9603052; doi:10.3390/ijms232012229)
Supplement: Supplementary file 1 [file ijms-23-12229-s001.zip]

Archive with 2 entries (2 files):
- Supplementary Figures S1-S4.pdf
- Supplementary Tables S1-S9.xlsx
